# Supplementary material for: Synthetic Modifications of a Pb2+-Sensor Acridono-Crown Ether for Covalent Attachment and Their Effects on Selectivity
Source: Molecules. 2024 Mar 1;29(5):1121. doi: 10.3390/molecules29051121 (PMC10935152; doi:10.3390/molecules29051121)
Supplement: Supplementary file 1 [file molecules-29-01121-s001.zip]

Archive with 1 entries (1 files):
- molecules-2877316-supplementary.pdf
